# Supplementary material for: Central Acting Hsp10 Regulates Mitochondrial Function, Fatty Acid Metabolism, and Insulin Sensitivity in the Hypothalamus
Source: Antioxidants (Basel). 2021 Apr 30;10(5):711. doi: 10.3390/antiox10050711 (PMC8145035; doi:10.3390/antiox10050711)
Supplement: Supplementary file 1 [file antioxidants-10-00711-s001.zip]

Archive with 1 entries (1 files):
- antioxidants-1175876-supplementary.pdf
